# Supplementary material for: Manual Dexterity Training and Cognitive Function in Adults with Stroke: A Scoping Review
Source: Healthcare (Basel). 2026 Jan 17;14(2):234. doi: 10.3390/healthcare14020234 (PMC12840612; doi:10.3390/healthcare14020234)
Supplement: Supplementary file 1 [file healthcare-14-00234-s001.zip]

Archive with 1 entries (1 files):
- healthcare-4017242-supplementary.pdf
